# Supplementary material for: A Copper Silicate-Based Multifunctional Nanoplatform with Glutathione Depletion and Hypoxia Relief for Synergistic Photodynamic/Chemodynamic Therapy
Source: Materials (Basel). 2024 Jul 15;17(14):3495. doi: 10.3390/ma17143495 (PMC11278046; doi:10.3390/ma17143495)
Supplement: Supplementary file 1 [file materials-17-03495-s001.zip]

Archive with 1 entries (1 files):
- materials-3069238-supplementary.pdf
